# Supplementary material for: PEDF-Mediated Mitophagy Triggers the Visual Cycle by Enhancing Mitochondrial Functions in a H2O2-Injured Rat Model
Source: Cells. 2021 May 6;10(5):1117. doi: 10.3390/cells10051117 (PMC8148157; doi:10.3390/cells10051117)
Supplement: Supplementary file 1 [file cells-10-01117-s001.zip]

Archive with 1 entries (1 files):
- cells-1185730-supplementary.pdf
